# Supplementary material for: Genetic engineering of marine cyanophages reveals integration but not lysogeny in T7-like cyanophages
Source: ISME J. 2021 Aug 24;16(2):488–99. doi: 10.1038/s41396-021-01085-8 (PMC8776855; doi:10.1038/s41396-021-01085-8)
Supplement: Supplementary file 2 — Supplementary tables [file 41396_2021_1085_MOESM2_ESM.xlsx]

## Sheet: Table S1- Bacterial genomes
Table S1: Cyanobacterial genomes used for phage attachment site (attP) analyses
#	Organism	Strain ID	NCBI Genbank Accession number	IMG Genome ID
1	Prochlorococcus	AG-311-D23		2716884681
2	Prochlorococcus	AG-311-I09		2716884683
3	Prochlorococcus	AG-311-J05		2716884684
4	Prochlorococcus	AG-311-J23		2716884685
5	Prochlorococcus	AG-311-K21		2716884633
6	Prochlorococcus	AG-311-M23		2716884636
7	Prochlorococcus	AG-315-A03		2716884688
8	Prochlorococcus	AG-315-B03		2716884689
9	Prochlorococcus	AG-315-C08		2716884690
10	Prochlorococcus	AG-315-C22		2716884691
11	Prochlorococcus	AG-315-D17		2716884692
12	Prochlorococcus	AG-315-I14		2716884639
13	Prochlorococcus	AG-315-J23		2716884693
14	Prochlorococcus	AG-315-K21		2716884694
15	Prochlorococcus	AG-315-M16		2716884697
16	Prochlorococcus	AG-315-N18		2716884640
17	Prochlorococcus	AG-315-O03		2716884641
18	Prochlorococcus	AG-321-D23		2716884704
19	Prochlorococcus	AG-321-E21		2716884705
20	Prochlorococcus	AG-321-F02		2716884706
21	Prochlorococcus	AG-321-G20		2716884707
22	Prochlorococcus	AG-321-M21		2716884647
23	Prochlorococcus	AG-331-A01		2716884650
24	Prochlorococcus	AG-331-C07		2716884710
25	Prochlorococcus	AG-331-E10		2716884656
26	Prochlorococcus	AG-331-M18		2716884711
27	Prochlorococcus	AG-335-A05		2716884712
28	Prochlorococcus	AG-335-B08		2716884713
29	Prochlorococcus	AG-335-C21		2716884714
30	Prochlorococcus	AG-335-D02		2716884715
31	Prochlorococcus	AG-335-D04		2716884716
32	Prochlorococcus	AG-335-E22		2716884717
33	Prochlorococcus	AG-335-I21		2716884343
34	Prochlorococcus	AG-335-J02		2716884719
35	Prochlorococcus	AG-335-J19		2716884720
36	Prochlorococcus	AG-335-L06		2716884721
37	Prochlorococcus	AG-335-N20		2716884344
38	Prochlorococcus	AG-335-O19		2716884722
39	Prochlorococcus	AG-335-P02		2716884345
40	Prochlorococcus	AG-341-E15		2716884724
41	Prochlorococcus	AG-341-I22		2716884347
42	Prochlorococcus	AG-341-N05		2716884349
43	Prochlorococcus	AG-347-B08		2716884355
44	Prochlorococcus	AG-347-B23		2667527321
45	Prochlorococcus	AG-347-C10		2716884356
46	Prochlorococcus	AG-347-E03		2716884357
47	Prochlorococcus	AG-347-E23		2716884358
48	Prochlorococcus	AG-347-G18		2667527329
49	Prochlorococcus	AG-347-G20		2667527330
50	Prochlorococcus	AG-347-G22		2667527331
51	Prochlorococcus	AG-347-I04		2716884359
52	Prochlorococcus	AG-347-I06		2667527332
53	Prochlorococcus	AG-347-I15		2667527333
54	Prochlorococcus	AG-347-I19		2667527334
55	Prochlorococcus	AG-347-I21		2667527335
56	Prochlorococcus	AG-347-I22		2667527336
57	Prochlorococcus	AG-347-I23		2667527337
58	Prochlorococcus	AG-347-J05		2716884726
59	Prochlorococcus	AG-347-J06		2716884360
60	Prochlorococcus	AG-347-J14		2667527338
61	Prochlorococcus	AG-347-J19		2667527339
62	Prochlorococcus	AG-347-J20		2667527340
63	Prochlorococcus	AG-347-J21		2667527341
64	Prochlorococcus	AG-347-J22		2667527322
65	Prochlorococcus	AG-347-J23		2667527323
66	Prochlorococcus	AG-347-K02		2667527324
67	Prochlorococcus	AG-347-K10		2716884262
68	Prochlorococcus	AG-347-K15		2667527325
69	Prochlorococcus	AG-347-K16		2667527326
70	Prochlorococcus	AG-347-K17		2667527239
71	Prochlorococcus	AG-347-K18		2667527240
72	Prochlorococcus	AG-347-K19		2667527241
73	Prochlorococcus	AG-347-K20		2667527242
74	Prochlorococcus	AG-347-K21		2667527243
75	Prochlorococcus	AG-347-K22		2716884263
76	Prochlorococcus	AG-347-K23		2667527244
77	Prochlorococcus	AG-347-L02		2667527245
78	Prochlorococcus	AG-347-L13		2716884264
79	Prochlorococcus	AG-347-L17		2667527246
80	Prochlorococcus	AG-347-L19		2667527247
81	Prochlorococcus	AG-347-L20		2667527248
82	Prochlorococcus	AG-347-L21		2667527249
83	Prochlorococcus	AG-347-M08		2716884361
84	Prochlorococcus	AG-347-M15		2667527250
85	Prochlorococcus	AG-347-M18		2667527251
86	Prochlorococcus	AG-347-M23		2667527252
87	Prochlorococcus	AG-347-N19		2667527253
88	Prochlorococcus	AG-347-N23		2667527254
89	Prochlorococcus	AG-347-O22		2667527255
90	Prochlorococcus	AG-355-A02		2667527283
91	Prochlorococcus	AG-355-A09		2667527284
92	Prochlorococcus	AG-355-A18		2716884362
93	Prochlorococcus	AG-355-B18		2667527285
94	Prochlorococcus	AG-355-B23		2667527286
95	Prochlorococcus	AG-355-G23		2667527287
96	Prochlorococcus	AG-355-I04		2667527288
97	Prochlorococcus	AG-355-I20		2667527289
98	Prochlorococcus	AG-355-J04		2667527290
99	Prochlorococcus	AG-355-J09		2667527291
100	Prochlorococcus	AG-355-J17		2716884363
101	Prochlorococcus	AG-355-J21		2667527346
102	Prochlorococcus	AG-355-J23		2667527292
103	Prochlorococcus	AG-355-K03		2716884364
104	Prochlorococcus	AG-355-K10		2716884365
105	Prochlorococcus	AG-355-K13		2667527293
106	Prochlorococcus	AG-355-K15		2667527294
107	Prochlorococcus	AG-355-K20		2667527295
108	Prochlorococcus	AG-355-K23		2667527296
109	Prochlorococcus	AG-355-L02		2667527297
110	Prochlorococcus	AG-355-L20		2667527298
111	Prochlorococcus	AG-355-L21		2667527299
112	Prochlorococcus	AG-355-L22		2667527300
113	Prochlorococcus	AG-355-M02		2667527301
114	Prochlorococcus	AG-355-M18		2667527302
115	Prochlorococcus	AG-355-N02		2667527303
116	Prochlorococcus	AG-355-N16		2667527304
117	Prochlorococcus	AG-355-N18		2667527347
118	Prochlorococcus	AG-355-N21		2667527305
119	Prochlorococcus	AG-355-N22		2667527306
120	Prochlorococcus	AG-355-N23		2667527307
121	Prochlorococcus	AG-355-O17		2667527308
122	Prochlorococcus	AG-355-O19		2716884366
123	Prochlorococcus	AG-355-P07		2667527348
124	Prochlorococcus	AG-355-P11		2667527349
125	Prochlorococcus	AG-355-P15		2667527350
126	Prochlorococcus	AG-355-P16		2667527351
127	Prochlorococcus	AG-355-P18		2667527352
128	Prochlorococcus	AG-355-P23		2667527353
129	Prochlorococcus	AG-363-A03		2667527354
130	Prochlorococcus	AG-363-A04		2667527355
131	Prochlorococcus	AG-363-A05		2667527356
132	Prochlorococcus	AG-363-A06		2667527357
133	Prochlorococcus	AG-363-A15		2667527358
134	Prochlorococcus	AG-363-A16		2667527359
135	Prochlorococcus	AG-363-B04		2667527360
136	Prochlorococcus	AG-363-B05		2667527361
137	Prochlorococcus	AG-363-B11		2667527362
138	Prochlorococcus	AG-363-B18		2667527363
139	Prochlorococcus	AG-363-B19		2667527364
140	Prochlorococcus	AG-363-C02		2667527365
141	Prochlorococcus	AG-363-C20		2667527366
142	Prochlorococcus	AG-363-G03		2667527367
143	Prochlorococcus	AG-363-G23		2667527368
144	Prochlorococcus	AG-363-I04		2667527309
145	Prochlorococcus	AG-363-I21		2667527369
146	Prochlorococcus	AG-363-J23		2667527370
147	Prochlorococcus	AG-363-K07		2667527371
148	Prochlorococcus	AG-363-L02		2667527372
149	Prochlorococcus	AG-363-L17		2667527373
150	Prochlorococcus	AG-363-L19		2667527374
151	Prochlorococcus	AG-363-M17		2667527375
152	Prochlorococcus	AG-363-M20		2667527376
153	Prochlorococcus	AG-363-M21		2667527327
154	Prochlorococcus	AG-363-N03		2667527328
155	Prochlorococcus	AG-363-N16		2667527310
156	Prochlorococcus	AG-363-N20		2667527311
157	Prochlorococcus	AG-363-O06		2667527312
158	Prochlorococcus	AG-363-O15		2667527313
159	Prochlorococcus	AG-363-O16		2667527314
160	Prochlorococcus	AG-363-O21		2667527315
161	Prochlorococcus	AG-363-P01		2667527316
162	Prochlorococcus	AG-363-P06		2667527317
163	Prochlorococcus	AG-363-P08		2667527318
164	Prochlorococcus	AG-363-P15		2667527319
165	Prochlorococcus	AG-363-P19		2667527320
166	Prochlorococcus	AG-388-A01		2716884727
167	Prochlorococcus	AG-388-A04		2716884728
168	Prochlorococcus	AG-388-B05		2716884729
169	Prochlorococcus	AG-388-D03		2716884730
170	Prochlorococcus	AG-388-E21		2716884367
171	Prochlorococcus	AG-388-F11		2716884368
172	Prochlorococcus	AG-388-I18		2716884369
173	Prochlorococcus	AG-388-J02		2716884731
174	Prochlorococcus	AG-388-L21		2716884370
175	Prochlorococcus	AG-388-O02		2716884371
176	Prochlorococcus	AG-402-A04		2716884372
177	Prochlorococcus	AG-402-A08		2716884373
178	Prochlorococcus	AG-402-A21		2667527256
179	Prochlorococcus	AG-402-B03		2716884374
180	Prochlorococcus	AG-402-B05		2716884375
181	Prochlorococcus	AG-402-B10		2716884376
182	Prochlorococcus	AG-402-B19		2716884732
183	Prochlorococcus	AG-402-C09		2716884377
184	Prochlorococcus	AG-402-C22		2716884378
185	Prochlorococcus	AG-402-E17		2716884379
186	Prochlorococcus	AG-402-F05		2716884380
187	Prochlorococcus	AG-402-G06		2716884265
188	Prochlorococcus	AG-402-G08		2716884381
189	Prochlorococcus	AG-402-G10		2716884733
190	Prochlorococcus	AG-402-G19		2716884734
191	Prochlorococcus	AG-402-G22		2667527257
192	Prochlorococcus	AG-402-G23		2667527258
193	Prochlorococcus	AG-402-I05		2667527259
194	Prochlorococcus	AG-402-I20		2667527260
195	Prochlorococcus	AG-402-I21		2667527261
196	Prochlorococcus	AG-402-I22		2667527262
197	Prochlorococcus	AG-402-I23		2667527263
198	Prochlorococcus	AG-402-J18		2667527264
199	Prochlorococcus	AG-402-K04		2716884382
200	Prochlorococcus	AG-402-K05		2667527265
201	Prochlorococcus	AG-402-K10		2667527266
202	Prochlorococcus	AG-402-K14		2667527342
203	Prochlorococcus	AG-402-K16		2667527343
204	Prochlorococcus	AG-402-K21		2667527344
205	Prochlorococcus	AG-402-K22		2667527267
206	Prochlorococcus	AG-402-L09		2667527268
207	Prochlorococcus	AG-402-L18		2667527345
208	Prochlorococcus	AG-402-L19		2667527269
209	Prochlorococcus	AG-402-L20		2667527270
210	Prochlorococcus	AG-402-L23		2667527271
211	Prochlorococcus	AG-402-M15		2667527272
212	Prochlorococcus	AG-402-M18		2667527273
213	Prochlorococcus	AG-402-M23		2667527274
214	Prochlorococcus	AG-402-N08		2716884383
215	Prochlorococcus	AG-402-N09		2716884384
216	Prochlorococcus	AG-402-N10		2667527275
217	Prochlorococcus	AG-402-N17		2716884735
218	Prochlorococcus	AG-402-N21		2667527276
219	Prochlorococcus	AG-402-N23		2667527277
220	Prochlorococcus	AG-402-O16		2667527278
221	Prochlorococcus	AG-402-O21		2667527279
222	Prochlorococcus	AG-402-O23		2667527280
223	Prochlorococcus	AG-402-P16		2667527281
224	Prochlorococcus	AG-402-P18		2667527282
225	Prochlorococcus	AG-409-A10		2716884385
226	Prochlorococcus	AG-409-A19		2716884386
227	Prochlorococcus	AG-409-A22		2716884387
228	Prochlorococcus	AG-409-A23		2716884736
229	Prochlorococcus	AG-409-B05		2716884388
230	Prochlorococcus	AG-409-B13		2716884389
231	Prochlorococcus	AG-409-B20		2716884390
232	Prochlorococcus	AG-409-C21		2716884391
233	Prochlorococcus	AG-409-D06		2716884392
234	Prochlorococcus	AG-409-D09		2716884266
235	Prochlorococcus	AG-409-D14		2716884738
236	Prochlorococcus	AG-409-D20		2716884739
237	Prochlorococcus	AG-409-E05		2716884740
238	Prochlorococcus	AG-409-E23		2716884741
239	Prochlorococcus	AG-409-F19		2716884742
240	Prochlorococcus	AG-409-G20		2716884743
241	Prochlorococcus	AG-409-I11		2716884744
242	Prochlorococcus	AG-409-I21		2716884745
243	Prochlorococcus	AG-409-J03		2716884746
244	Prochlorococcus	AG-409-J11		2716884747
245	Prochlorococcus	AG-409-J16		2716884748
246	Prochlorococcus	AG-409-J19		2716884749
247	Prochlorococcus	AG-409-J23		2716884750
248	Prochlorococcus	AG-409-K04		2716884751
249	Prochlorococcus	AG-409-L14		2716884752
250	Prochlorococcus	AG-409-L18		2716884753
251	Prochlorococcus	AG-409-L21		2716884754
252	Prochlorococcus	AG-409-M05		2716884394
253	Prochlorococcus	AG-409-N21		2716884395
254	Prochlorococcus	AG-409-O23		2716884396
255	Prochlorococcus	AG-409-P01		2716884397
256	Prochlorococcus	AG-409-P03		2716884398
257	Prochlorococcus	AG-409-P19		2716884399
258	Prochlorococcus	AG-412-A14		2716884400
259	Prochlorococcus	AG-412-C21		2716884755
260	Prochlorococcus	AG-412-F02		2716884756
261	Prochlorococcus	AG-412-G19		2716884757
262	Prochlorococcus	AG-412-I05		2716884758
263	Prochlorococcus	AG-412-I20		2716884759
264	Prochlorococcus	AG-412-J13		2716884760
265	Prochlorococcus	AG-412-L10		2716884761
266	Prochlorococcus	AG-412-O03		2716884763
267	Prochlorococcus	AG-412-P08		2716884764
268	Prochlorococcus	AG-418-B17		2716884765
269	Prochlorococcus	AG-418-C09		2716884766
270	Prochlorococcus	AG-418-C17		2716884767
271	Prochlorococcus	AG-418-D13		2716884768
272	Prochlorococcus	AG-418-F08		2716884769
273	Prochlorococcus	AG-418-F16		2716884401
274	Prochlorococcus	AG-418-G18		2716884770
275	Prochlorococcus	AG-418-G23		2716884402
276	Prochlorococcus	AG-418-I20		2716884403
277	Prochlorococcus	AG-418-I21		2716884771
278	Prochlorococcus	AG-418-J17		2716884404
279	Prochlorococcus	AG-418-J19		2716884405
280	Prochlorococcus	AG-418-K17		2716884406
281	Prochlorococcus	AG-418-L19		2716884407
282	Prochlorococcus	AG-418-M08		2716884409
283	Prochlorococcus	AG-418-O02		2716884411
284	Prochlorococcus	AG-418-O03		2716884412
285	Prochlorococcus	AG-418-P06		2716884413
286	Prochlorococcus	AG-418-P13		2716884414
287	Prochlorococcus	AG-424-A03		2716884415
288	Prochlorococcus	AG-424-A14		2716884416
289	Prochlorococcus	AG-424-E18		2716884417
290	Prochlorococcus	AG-424-E20		2716884772
291	Prochlorococcus	AG-424-G03		2716884418
292	Prochlorococcus	AG-424-J22		2716884773
293	Prochlorococcus	AG-424-M03		2716884775
294	Prochlorococcus	AG-424-P16		2716884776
295	Prochlorococcus	AG-424-P18		2716884419
296	Prochlorococcus	AG-424-P23		2716884420
297	Prochlorococcus	AG-429-C19		2716884422
298	Prochlorococcus	AG-429-E20		2716884423
299	Prochlorococcus	AG-432-A07		2716884777
300	Prochlorococcus	AG-432-B15		2716884426
301	Prochlorococcus	AG-432-D09		2716884427
302	Prochlorococcus	AG-432-D11		2716884267
303	Prochlorococcus	AG-432-E11		2716884778
304	Prochlorococcus	AG-432-G10		2716884779
305	Prochlorococcus	AG-432-K16		2716884780
306	Prochlorococcus	AG-432-K17		2716884781
307	Prochlorococcus	AG-432-O20		2716884428
308	Prochlorococcus	AG-436-A04		2716884430
309	Prochlorococcus	AG-436-B23		2716884431
310	Prochlorococcus	AG-436-C05		2716884432
311	Prochlorococcus	AG-436-C13		2716884433
312	Prochlorococcus	AG-436-C14		2716884434
313	Prochlorococcus	AG-436-D21		2716884436
314	Prochlorococcus	AG-436-E22		2716884437
315	Prochlorococcus	AG-436-J02		2716884269
316	Prochlorococcus	AG-436-J08		2716884270
317	Prochlorococcus	AG-436-K22		2716884271
318	Prochlorococcus	AG-436-M02		2716884438
319	Prochlorococcus	AG-436-N08		2716884439
320	Prochlorococcus	AG-436-O09		2716884440
321	Prochlorococcus	AG-436-O11		2716884441
322	Prochlorococcus	AG-436-O17		2716884442
323	Prochlorococcus	AG-436-O20		2716884443
324	Prochlorococcus	AG-436-P23		2716884444
325	Prochlorococcus	AG-442-B03		2716884782
326	Prochlorococcus	AG-442-D10		2716884783
327	Prochlorococcus	AG-442-M23		2716884445
328	Prochlorococcus	AG-442-N07		2716884446
329	Prochlorococcus	AG-442-N17		2716884447
330	Prochlorococcus	AG-449-C14		2716884448
331	Prochlorococcus	AG-449-D16		2716884784
332	Prochlorococcus	AG-449-D22		2716884785
333	Prochlorococcus	AG-449-G23		2716884786
334	Prochlorococcus	AG-449-J16		2716884787
335	Prochlorococcus	AG-449-K21		2716884788
336	Prochlorococcus	AG-449-O05		2716884449
337	Prochlorococcus	AG-449-P16		2716884450
338	Prochlorococcus	AG-455-B05		2716884451
339	Prochlorococcus	AG-455-E04		2716884452
340	Prochlorococcus	AG-455-E15		2716884453
341	Prochlorococcus	AG-455-G08		2716884454
342	Prochlorococcus	AG-455-O05		2716884455
343	Prochlorococcus	AG-459-A01		2716884456
344	Prochlorococcus	AG-459-A02		2716884457
345	Prochlorococcus	AG-459-A09		2716884789
346	Prochlorococcus	AG-459-B06		2716884790
347	Prochlorococcus	AG-459-C18		2716884791
348	Prochlorococcus	AG-459-D04		2716884792
349	Prochlorococcus	AG-459-E08		2716884793
350	Prochlorococcus	AG-459-J14		2716884794
351	Prochlorococcus	AG-459-J20		2716884795
352	Prochlorococcus	AG-459-M13		2716884796
353	Prochlorococcus	AG-459-N19		2716884797
354	Prochlorococcus	AG-459-O03		2716884798
355	Prochlorococcus	AG-459-O09		2716884458
356	Prochlorococcus	AG-459-P02		2716884459
357	Prochlorococcus	AG-459-P07		2716884799
358	Prochlorococcus	AG-459-P16		2716884460
359	Prochlorococcus	AG-459-P19		2716884800
360	Prochlorococcus	AG-459-P20		2716884801
361	Prochlorococcus	AG-463-F02		2716884464
362	Prochlorococcus	AG-463-F15		2716884465
363	Prochlorococcus	AG-463-I04		2716884466
364	Prochlorococcus	AG-463-J16		2716884467
365	Prochlorococcus	AG-463-L06		2716884468
366	Prochlorococcus	AG-463-N15		2716884469
367	Prochlorococcus	AG-463-P14		2716884470
368	Prochlorococcus	AG-463-P23		2716884471
369	Prochlorococcus	AG-469-F15		2716884802
370	Prochlorococcus	AG-469-F22		2716884472
371	Prochlorococcus	AG-469-M13		2716884803
372	Prochlorococcus	AG-469-N22		2716884804
373	Prochlorococcus	AG-670-J16		2716884473
374	Prochlorococcus	AG-670-J21		2716884474
375	Prochlorococcus	AG-670-K23		2716884475
376	Prochlorococcus	AG-670-L08		2716884476
377	Prochlorococcus	AG-670-L16		2716884477
378	Prochlorococcus	AG-670-M15		2716884478
379	Prochlorococcus	AG-670-M18		2716884479
380	Prochlorococcus	AG-670-N10		2716884480
381	Prochlorococcus	AG-670-O07		2716884481
382	Prochlorococcus	AG-670-O09		2716884482
383	Prochlorococcus	AG-670-O11		2716884483
384	Prochlorococcus	AG-670-O13		2716884484
385	Prochlorococcus	AG-670-O17		2716884805
386	Prochlorococcus	AG-670-O19		2716884485
387	Prochlorococcus	AG-673-K21		2716884487
388	Prochlorococcus	AG-673-K22		2716884806
389	Prochlorococcus	AG-673-L20		2716884488
390	Prochlorococcus	AG-673-L23		2716884489
391	Prochlorococcus	AG-673-M19		2716884490
392	Prochlorococcus	AG-673-O02		2716884491
393	Prochlorococcus	AG-673-O13		2716884492
394	Prochlorococcus	AG-673-P17		2716884807
395	Prochlorococcus	AG-676-J23		2716884493
396	Prochlorococcus	AG-676-L21		2716884808
397	Prochlorococcus	AG-676-M04		2716884494
398	Prochlorococcus	AG-676-M23		2716884495
399	Prochlorococcus	AG-676-O21		2716884496
400	Prochlorococcus	AG-676-P03		2716884497
401	Prochlorococcus	AG-676-P15-1		2716884498
402	Prochlorococcus	AG-676-P23		2716884499
403	Prochlorococcus	AG-679-I23		2716884500
404	Prochlorococcus	AG-679-K21		2716884501
405	Prochlorococcus	AG-679-M10		2716884502
406	Prochlorococcus	AG-679-M23		2716884503
407	Prochlorococcus	AG-679-N02		2716884504
408	Prochlorococcus	AG-679-N20		2716884809
409	Prochlorococcus	AG-679-N22		2716884505
410	Prochlorococcus	AG-679-O20		2716884506
411	Prochlorococcus	AG-679-P15		2716884272
412	Prochlorococcus	AG-679-P16		2716884273
413	Prochlorococcus	AG-683-K15		2716884274
414	Prochlorococcus	AG-683-N17		2716884275
415	Prochlorococcus	AG-683-O15		2716884276
416	Prochlorococcus	AG-683-O20		2716884277
417	Prochlorococcus	AG-686-J21		2716884279
418	Prochlorococcus	AG-686-L16		2716884507
419	Prochlorococcus	AG-686-M10		2716884508
420	Prochlorococcus	AG-686-O05		2716884509
421	Prochlorococcus	AG-686-P08		2716884510
422	Prochlorococcus	AG-686-P16		2716884281
423	Prochlorococcus	AG-686-P21		2716884282
424	Prochlorococcus	AS9601	GCA_000015645.1
425	Prochlorococcus	B241_526B17	GCA_000633975.1
426	Prochlorococcus	B241_526B19	GCA_000634615.1
427	Prochlorococcus	B241_526B22	GCA_000634635.1
428	Prochlorococcus	B241_526D20	GCA_000635275.1
429	Prochlorococcus	B241_526K3	GCA_000633995.1
430	Prochlorococcus	B241_526N9	GCA_000634015.1
431	Prochlorococcus	B241_527E14	GCA_000634035.1
432	Prochlorococcus	B241_527E15	GCA_000634675.1
433	Prochlorococcus	B241_527G5	GCA_000635295.1
434	Prochlorococcus	B241_527I9	GCA_000635315.1
435	Prochlorococcus	B241_527L15	GCA_000634695.1
436	Prochlorococcus	B241_527L16	GCA_000635335.1
437	Prochlorococcus	B241_527L22	GCA_000635355.1
438	Prochlorococcus	B241_527N11	GCA_000634055.1
439	Prochlorococcus	B241_527P5	GCA_000635375.1
440	Prochlorococcus	B241_528J14	GCA_000634075.1
441	Prochlorococcus	B241_528J8	GCA_000634095.1
442	Prochlorococcus	B241_528K19	GCA_000634715.1
443	Prochlorococcus	B241_528N17	GCA_000634735.1
444	Prochlorococcus	B241_528N20	GCA_000634755.1
445	Prochlorococcus	B241_528N8	GCA_000634775.1
446	Prochlorococcus	B241_528O2	GCA_000634115.1
447	Prochlorococcus	B241_528P14	GCA_000634135.1
448	Prochlorococcus	B241_528P18	GCA_000635395.1
449	Prochlorococcus	B241_529B19	GCA_000635415.1
450	Prochlorococcus	B241_529C4	GCA_000634155.1
451	Prochlorococcus	B241_529D18	GCA_000634175.1
452	Prochlorococcus	B241_529J11	GCA_000635435.1
453	Prochlorococcus	B241_529J15	GCA_000634795.1
454	Prochlorococcus	B241_529J16	GCA_000635455.1
455	Prochlorococcus	B241_529O19	GCA_000635475.1
456	Prochlorococcus	B243_495D8	GCA_000634195.1
457	Prochlorococcus	B243_495G23	GCA_000634815.1
458	Prochlorococcus	B243_495K23	GCA_000635495.1
459	Prochlorococcus	B243_495L20	GCA_000634215.1
460	Prochlorococcus	B243_495N16	GCA_000634235.1
461	Prochlorococcus	B243_495N3	GCA_000635515.1
462	Prochlorococcus	B243_495N4	GCA_000634855.1
463	Prochlorococcus	B243_495P20	GCA_000634875.1
464	Prochlorococcus	B243_496A2	GCA_000634255.1
465	Prochlorococcus	B243_496E10	GCA_000634895.1
466	Prochlorococcus	B243_496G15	GCA_000634915.1
467	Prochlorococcus	B243_496M6	GCA_000635535.1
468	Prochlorococcus	B243_496N4	GCA_000635555.1
469	Prochlorococcus	B243_497E17	GCA_000635575.1
470	Prochlorococcus	B243_497I20	GCA_000634935.1
471	Prochlorococcus	B243_497J18	GCA_000634275.1
472	Prochlorococcus	B243_497N18	GCA_000634955.1
473	Prochlorococcus	B243_498A3	GCA_000634295.1
474	Prochlorococcus	B243_498B22	GCA_000634975.1
475	Prochlorococcus	B243_498B23	GCA_000635595.1
476	Prochlorococcus	B243_498C16	GCA_000634995.1
477	Prochlorococcus	B243_498F21	GCA_000635615.1
478	Prochlorococcus	B243_498G3	GCA_000635635.1
479	Prochlorococcus	B243_498I20	GCA_000635015.1
480	Prochlorococcus	B243_498J20	GCA_000634315.1
481	Prochlorococcus	B243_498L10	GCA_000635035.1
482	Prochlorococcus	B243_498M14	GCA_000635655.1
483	Prochlorococcus	B243_498N4	GCA_000634335.1
484	Prochlorococcus	B243_498N8	GCA_000634355.1
485	Prochlorococcus	B243_498P15	GCA_000635675.1
486	Prochlorococcus	B243_498P3	GCA_000635695.1
487	Prochlorococcus	B245a_518A17	GCA_000634375.1
488	Prochlorococcus	B245a_518A6	GCA_000635055.1
489	Prochlorococcus	B245a_518E10	GCA_000635075.1
490	Prochlorococcus	B245a_518I6	GCA_000635715.1
491	Prochlorococcus	B245a_518J7	GCA_000635095.1
492	Prochlorococcus	B245a_518K17	GCA_000635115.1
493	Prochlorococcus	B245a_518O7	GCA_000635135.1
494	Prochlorococcus	B245a_519A13	GCA_000634415.1
495	Prochlorococcus	B245a_519B7	GCA_000634435.1
496	Prochlorococcus	B245a_519C7	GCA_000635155.1
497	Prochlorococcus	B245a_519D13	GCA_000635735.1
498	Prochlorococcus	B245a_519E23	GCA_000635175.1
499	Prochlorococcus	B245a_519G16	GCA_000635755.1
500	Prochlorococcus	B245a_519L21	GCA_000635195.1
501	Prochlorococcus	B245a_519O11	GCA_000635775.1
502	Prochlorococcus	B245a_519O21	GCA_000634455.1
503	Prochlorococcus	B245a_520B18	GCA_000634475.1
504	Prochlorococcus	B245a_520D2	GCA_000634495.1
505	Prochlorococcus	B245a_520E22	GCA_000635795.1
506	Prochlorococcus	B245a_520F22	GCA_000635815.1
507	Prochlorococcus	B245a_520K10	GCA_000634515.1
508	Prochlorococcus	B245a_521A19	GCA_000634555.2
509	Prochlorococcus	B245a_521B10	GCA_000635835.1
510	Prochlorococcus	B245a_521C8	GCA_000635215.1
511	Prochlorococcus	B245a_521K15	GCA_000635235.1
512	Prochlorococcus	B245a_521M10	GCA_000635855.1
513	Prochlorococcus	B245a_521N5	GCA_000635875.1
514	Prochlorococcus	B245a_521O20	GCA_000635255.1
515	Prochlorococcus	B245a_521O23	GCA_000634595.1
516	Prochlorococcus	EQPAC1	GCA_000759875.1
517	Prochlorococcus	GP2	GCA_000759885.1
518	Prochlorococcus	HNLC1	GCA_000218705.1
519	Prochlorococcus	HNLC2	GCA_000218745.1
520	Prochlorococcus	HOT_208_60m	GCA_002156565.1
521	Prochlorococcus	HOT208_60m_805A16	GCA_002026045.1
522	Prochlorococcus	HOT208_60m_808A10	GCA_002025965.1
523	Prochlorococcus	HOT208_60m_808G21	GCA_002026015.1
524	Prochlorococcus	HOT208_60m_808M21	GCA_002026005.1
525	Prochlorococcus	HOT208_60m_810B23	GCA_002026205.1
526	Prochlorococcus	HOT208_60m_810P02	GCA_002025905.1
527	Prochlorococcus	HOT208_60m_813B04	GCA_002025975.1
528	Prochlorococcus	HOT208_60m_813E23	GCA_002026175.1
529	Prochlorococcus	HOT208_60m_813G15	GCA_002026165.1
530	Prochlorococcus	HOT208_60m_813I02	GCA_002025865.1
531	Prochlorococcus	HOT208_60m_813L03	GCA_002026145.1
532	Prochlorococcus	HOT208_60m_813O04	GCA_002026095.1
533	Prochlorococcus	HOT208_60m_813O14	GCA_002025945.1
534	Prochlorococcus	HOT212_60m_824C06	GCA_002026105.1
535	Prochlorococcus	HOT212_60m_824E10	GCA_002026185.1
536	Prochlorococcus	HOT212_60m_824O11	GCA_002026085.1
537	Prochlorococcus	HOT212_60m_826P21	GCA_002026065.1
538	Prochlorococcus	JGI_01_M5		2724679602
539	Prochlorococcus	JGI_02_M7		2739367794
540	Prochlorococcus	JGI_02_N20		2724679624
541	Prochlorococcus	LG	GCA_000760155.1
542	Prochlorococcus	MED4	GCA_000011465.1
543	Prochlorococcus	MIT0601	GCA_000760175.1
544	Prochlorococcus	MIT0602	GCA_000760195.1
545	Prochlorococcus	MIT0603	GCA_000760215.1
546	Prochlorococcus	MIT0604	GCA_000757845.1
547	Prochlorococcus	MIT0701	GCA_000760295.1
548	Prochlorococcus	MIT0702	GCA_000760315.1
549	Prochlorococcus	MIT0703	GCA_000760335.1
550	Prochlorococcus	MIT0801	GCA_000757865.1
551	Prochlorococcus	MIT0912		2681812899
552	Prochlorococcus	MIT0913		2681812900
553	Prochlorococcus	MIT0915		2681812901
554	Prochlorococcus	MIT0917		2681812859
555	Prochlorococcus	MIT0918		2681812902
556	Prochlorococcus	MIT0919		2681812903
557	Prochlorococcus	MIT1013		2681812904
558	Prochlorococcus	MIT1205		2681813566
559	Prochlorococcus	MIT1214		2681813567
560	Prochlorococcus	MIT1223		2681813568
561	Prochlorococcus	MIT1227		2681813569
562	Prochlorococcus	MIT1300		2681813570
563	Prochlorococcus	MIT1303	GCA_001631965.1
564	Prochlorococcus	MIT1304		2681813571
565	Prochlorococcus	MIT1306	GCA_001631985.1
566	Prochlorococcus	MIT1307		2681813572
567	Prochlorococcus	MIT1312	GCA_001632005.1
568	Prochlorococcus	MIT1313	GCA_001632065.1
569	Prochlorococcus	MIT1314		2681813573
570	Prochlorococcus	MIT1318	GCA_001632045.1
571	Prochlorococcus	MIT1320	GCA_001632075.1
572	Prochlorococcus	MIT1323	GCA_001632025.1
573	Prochlorococcus	MIT1327	GCA_001632125.1
574	Prochlorococcus	MIT1341		2681813574
575	Prochlorococcus	MIT1342	GCA_001632145.1
576	Prochlorococcus	MIT1418		2681813575
577	Prochlorococcus	MIT9107	GCA_000759855.1
578	Prochlorococcus	MIT9116	GCA_000759865.1
579	Prochlorococcus	MIT9123	GCA_000759935.1
580	Prochlorococcus	MIT9201	GCA_000759955.1
581	Prochlorococcus	MIT9202	GCA_000158595.1
582	Prochlorococcus	MIT9211	GCA_000018585.1
583	Prochlorococcus	MIT9215	GCA_000018065.1
584	Prochlorococcus	MIT9301	GCA_000015965.1
585	Prochlorococcus	MIT9302	GCA_000759975.1
586	Prochlorococcus	MIT9303	GCA_000015705.1
587	Prochlorococcus	MIT9311	GCA_000760015.1
588	Prochlorococcus	MIT9312	GCA_000012645.1
589	Prochlorococcus	MIT9313	GCA_000011485.1
590	Prochlorococcus	MIT9314	GCA_000760035.1
591	Prochlorococcus	MIT9321	GCA_000760055.1
592	Prochlorococcus	MIT9322	GCA_000760075.1
593	Prochlorococcus	MIT9401	GCA_000760095.1
594	Prochlorococcus	MIT9515	GCA_000015665.1
595	Prochlorococcus	NATL1A	GCA_000015685.1
596	Prochlorococcus	NATL2A	GCA_000012465.1
597	Prochlorococcus	PAC1	GCA_000760235.1
598	Prochlorococcus	REDSEA-S17_B1	GCA_001627525.1
599	Prochlorococcus	REDSEA-S22_B1	GCA_001627445.1
600	Prochlorococcus	REDSEA-S23_B1	GCA_001627435.1
601	Prochlorococcus	REDSEA-S28_B1	GCA_001627475.1
602	Prochlorococcus	RS01	GCA_001989435.1
603	Prochlorococcus	RS04	GCA_001989455.1
604	Prochlorococcus	RS50	GCA_001989415.1
605	Prochlorococcus	SB	GCA_000760115.1
606	Prochlorococcus	SS120	GCA_000007925.1
607	Prochlorococcus	SS2	GCA_000760255.1
608	Prochlorococcus	SS35	GCA_000760275.1
609	Prochlorococcus	SS51	GCA_000760355.1
610	Prochlorococcus	SS52	GCA_000760375.1
611	Prochlorococcus	TMED223	GCA_002169575.1
612	Prochlorococcus	UH18301
613	Prochlorococcus	W02	GCA_000291885.1
614	Prochlorococcus	W04	GCA_000291785.1
615	Prochlorococcus	W07	GCA_000291805.1
616	Prochlorococcus	W08	GCA_000291825.1
617	Prochlorococcus	W11	GCA_000291945.1
618	Synechococcus	AG-323-A01		2716884599
619	Synechococcus	AG-323-A11		2716884600
620	Synechococcus	AG-323-F11		2716884601
621	Synechococcus	AG-323-G20		2716884602
622	Synechococcus	AG-323-O22		2716884603
623	Synechococcus	AG-420-M02		2716884604
624	Synechococcus	AG-450-D21		2716884605
625	Synechococcus	AG-450-M17	GCA_003209555.1
626	Synechococcus	AG-670-A04	GCA_003211565.1
627	Synechococcus	AG-670-A05	GCA_003211535.1
628	Synechococcus	AG-670-A19	GCA_003209215.1
629	Synechococcus	AG-670-B23	GCA_003209165.1
630	Synechococcus	AG-670-D07	GCA_003209135.1
631	Synechococcus	AG-670-F04		2716884612
632	Synechococcus	AG-670-F22	GCA_003209155.1
633	Synechococcus	AG-670-G20		2716884614
634	Synechococcus	AG-673-A03	GCA_003211275.1
635	Synechococcus	AG-673-A10	GCA_003211255.1
636	Synechococcus	AG-673-B04		2716884666
637	Synechococcus	AG-673-B08	GCA_003209035.1
638	Synechococcus	AG-673-D02	GCA_003209005.1
639	Synechococcus	AG-673-F03	GCA_003211205.1
640	Synechococcus	AG-676-A03		2716884619
641	Synechococcus	AG-676-A21		2716884667
642	Synechococcus	AG-676-C06	GCA_003210995.1
643	Synechococcus	AG-676-E04		2716884258
644	Synechococcus	AG-676-E23	GCA_003210935.1
645	Synechococcus	AG-676-F02		2716884622
646	Synechococcus	AG-679-A02	GCA_003210815.1
647	Synechococcus	AG-679-A04		2716884669
648	Synechococcus	AG-679-B05	GCA_003210795.1
649	Synechococcus	AG-679-B21		2716884623
650	Synechococcus	AG-679-C18	GCA_003210755.1
651	Synechococcus	AG-679-D13	GCA_003210735.1
652	Synechococcus	AG-679-E23		2716884672
653	Synechococcus	AG-683-A02		2716884625
654	Synechococcus	AG-683-A03	GCA_003210555.1
655	Synechococcus	AG-683-A22		2716884627
656	Synechococcus	AG-683-B03		2716884673
657	Synechococcus	AG-683-B21	GCA_003210515.1
658	Synechococcus	AG-683-C23		2716884628
659	Synechococcus	AG-683-F20		2716884629
660	Synechococcus	AG-683-G11	GCA_003210475.1
661	Synechococcus	AG-686-A03		2716884630
662	Synechococcus	AG-686-A05		2716884676
663	Synechococcus	AG-686-B21		2716884631
664	Synechococcus	AG-686-C21		2716884677
665	Synechococcus	AG-686-C23		2716884678
666	Synechococcus	AG-686-D09		2716884679
667	Synechococcus	AG-686-F08		2716884680
668	Synechococcus	ARS1019	GCA_002690325.1
669	Synechococcus	BL107	GCA_000153805.1
670	Synechococcus	CB0101	GCA_000179235.1
671	Synechococcus	CB0205	GCA_000179255.1
672	Synechococcus	CC9311	GCA_000014585.1
673	Synechococcus	CC9605	GCA_000012625.1
674	Synechococcus	CC9616	GCA_000515235.1
675	Synechococcus	CC9902	GCA_000012505.1
676	Synechococcus	CPC100	GCA_002685515.1
677	Synechococcus	CPC35	GCA_002684175.1
678	Synechococcus	EAC657	GCA_002693285.1
679	Synechococcus	GFB01	GCA_001039265.1
680	Synechococcus	KORDI-100	GCA_000737535.1
681	Synechococcus	KORDI-49	GCA_000737575.1
682	Synechococcus	KORDI-52	GCA_000737595.1
683	Synechococcus	MED650	GCA_002691345.1
684	Synechococcus	MED850	GCA_002700765.1
685	Synechococcus	MIT9504	GCA_001632105.1
686	Synechococcus	MIT9508	GCA_001632165.1
687	Synechococcus	MIT9509	GCA_001631935.1
688	Synechococcus	NAT40	GCA_002698505.1
689	Synechococcus	NP17	GCA_002729835.1
690	Synechococcus	RCC307	GCA_000063525.1
691	Synechococcus	REDSEA-S01_B1	GCA_001628295.1
692	Synechococcus	REDSEA-S02_B4	GCA_001628325.1
693	Synechococcus	RS344	GCA_002724845.1
694	Synechococcus	RS9916	GCA_000153825.1
695	Synechococcus	RS9917	GCA_000153065.1
696	Synechococcus	SAT82	GCA_002706715.1
697	Synechococcus	TMED155	GCA_002171075.1
698	Synechococcus	TMED169	GCA_002172175.1
699	Synechococcus	TMED185	GCA_002172045.1
700	Synechococcus	TMED187	GCA_002171995.1
701	Synechococcus	TMED19	GCA_002168155.1
702	Synechococcus	TMED20	GCA_002167425.1
703	Synechococcus	TMED205	GCA_002170705.1
704	Synechococcus	TMED66	GCA_002171685.1
705	Synechococcus	TMED90	GCA_002172935.1
706	Synechococcus	UBA1269	GCA_002308455.1
707	Synechococcus	UBA1273	GCA_002308835.1
708	Synechococcus	UBA1528	GCA_002323815.1
709	Synechococcus	UBA3467	GCA_002378185.1
710	Synechococcus	UBA3999	GCA_002384845.1
711	Synechococcus	UBA7370	GCA_002470335.1
712	Synechococcus	UBA7448	GCA_002478645.1
713	Synechococcus	UBA7854	GCA_002500205.1
714	Synechococcus	WH5701	GCA_000153045.1
715	Synechococcus	WH7803	GCA_000063505.1
716	Synechococcus	WH7805	GCA_000153285.1
717	Synechococcus	WH8016	GCA_000230675.2
718	Synechococcus	WH8020	GCA_001040845.1
719	Synechococcus	WH8102	GCA_000195975.1
720	Synechococcus	WH8103	GCA_001182765.1
721	Synechococcus	WH8109	GCA_000161795.2

## Sheet: Table S2-List of databases
Table S2: Metagenomic databases used in this study
Database name	Number of libraries	Accesion No.	Source/reference
Simons	631	PRJNA385854, PRJNA385855	Biller et al. [100]
Tara Oceans	196	PRJEB402	Sunagawa et al. [104]
HOE2	176	PRJNA358725	Wilson et al. [103]
MED	12	PRJNA352798	Haro-Moreno et al. [101]
RedSeaDiel	14	PRJEB19060	Philosof et al. [102]
BiGRAPA	64	PRJEB31948	Berube, P., Kelly, L., Thompson J.W., Chisolm S.W.,
			unpublished data.

## Sheet: Table S3- Strains
	Table S3: Strains used in this study
	Heterotrophic bacterial strains
	Strain	Description	Source/reference
	E. coli DH10b	Efficient plasmid recipeint	New England Biolabs
	E. coli SM10	Contain a genomic insertion of λpir, efficient conjugation donor	Simon et al. [92]
	E. coli S17.1
	Alteromonas spp. EZ55	Helper strain, promotes Synechococcus growth	Morris et al. [69]
	Cyanobacterial strains
	Strain	Isolation location	Accession No.
	Synechococcus sp. WH8109	Sargasso Sea	CP006882
	Prochlorococcus sp. MED4	Mediterranean Sea	BX548174
	Plasmid-carrying cyanobacterial strains
	Name	Parent strain	Plasmid	Source/reference
	DRb16	Synechococcus WH8109	pDS-proCAT	This study
	DRb17	Synechococcus WH8109	pREC11
	DRb18	Synechococcus WH8109	pREC17
	DRb19	Synechococcus WH8109	pREC6.5
	DRb154	Synechococcus WH8109	pREC-45.5
	DRb155	Synechococcus WH8109	pREC-attP
	Cyanophage strains
	Name (storage name)	Parent strain	Genotype description	Source/reference
	Syn9 (DRΦ1)	Syn9	Wild-type	Waterbury & Valois [3]
	Syn9-Δ6.5 (DRΦ3)	Syn9	Δgp6.5::DR-TAG1	This study
	S-TIP37 (DRΦ4)	S-TIP37	Wild-type	Dekel-Bird et al. [66]
	S-TIP37-Δint (DRΦ6)	S-TIP37	Δgp11::pRL-TAG	This study
	Syn5 (DRΦ8)	Syn5	Wild-type	Waterbury & Valois [3]
	Syn5-Δint (DRΦ9)	Syn5	Δgp17::pRL-TAG	This study
	S-TIP37-ΔattP (DRΦ10)	S-TIP37	ΔattP::DR-TAG1	This study
	S-TIP37-Cm (DRΦ11)	S-TIP37	Δgp45.5::proCAT	This study
	DRΦ12	P-SSP7	Wild-type	Sullivan et al. [12]

## Sheet: Table S4- Plasmids
Table S4: Plasmids used in this study
Plasmid name	Description		Source
pRL1342	Conjugative vector that replicates in cyanobateria, RSF1010 derivative		Wolk et al. [90]
pDS-proCAT	pRL1342 with codon-optimized chloramphenicol ressistance gene (proCAT) fused to Prochlorococcus MED4 rnpB promoter and atpB 5'-UTR.		This study
pREC11	pDS-proCAT with a recombination cassette for replacing S-TIP37 integrase gene with pRL-TAG		This study
pREC11.5	pDS-proCAT with a recombination cassette for replacing S-TIP37 attP site with DR-TAG1		This study
pREC45.5	pDS-proCAT with a recombination cassette for replacing S-TIP37 non-coding region between gp45 and gp46 with the proCAT cassette		This study
pREC17	pDS-proCAT with a recombination cassette for replacing S-TIP37 integrase gene with pRL-TAG		This study
pREC6.5	pDS-proCAT with a recombination cassette for replacing Syn9 non-coding region between gp6 and gp7 with DR-TAG1		This study

## Sheet: Table S5- Oligos
Table S5: Oligonucleotides used in this work
Primers used for phage mutant generation and isolation
Primer name	Sequence	Use
gp11H1-F	ATCACTGCGGCCGCTGTTCCTCTACGTCGCCTCA	Construction of pREC11 by a two-step cloning procedure
gp11H1-R	GATTCACCCGGGCACTGACCCCAGGTTTGATAG
gp11H2-F	ATCACTCGTACGAACTCGCCGTAGTACCATTT
gp11H2-R	GATTCAGGATCCCTTGACGTATTTGTTCTCGCT
gp11scrn-F	CAATCCAGCAAATGCCAG	Screening for S-TIP37 int mutants
gp11scrn-R	TTCGCGAAGCTTCTTGAG
attPH1-F	AGATCAGGGATCCCACACCTTGCGCCATACC	Construction of pREC11.5 by PCR overlapp extension and one-step cloning
attPH1-R	GACGTCTTCTTTGCTATGAGCTCCGAGTCGCAGCCTTGAGA
attPH2-F	GAGCTCATAGCAAAGAAGACGTCAACAGCATTTGCACAGGTCA
attPH2-R	AGATCAGCGTACGCCGTACACGCTCGCAGAT
attPscrn-F	CACAAGACCAAGAACAACACCACAAG	Screening for S-TIP37 attP mutants
gp45.5H1-F	ATATTGAGAGCTCACAGAGTCCGACAAAGAAAAC	Construction of pREC45.5 by PCR overlapp extension and one-step cloning
gp45.5H1-R	GATTTAGGTGACACCGTACGTGAACTTGATGAACCCTTCC
gp45.5H2-F	CATCATGTTCATATTTACTCGAG ACTCTTGACCGCTAGTTATGC
gp45.5H2-R	TCAATATGACGTCGATGAGTAATCACCGCCGTA
gp45.5-proCAT-F	CGTACGGTGTCACCTAAATCGTATCTAAT
gp45.5-proCAT-R	CTCGAGTAAATATGAACATGATGAGTGATC
proCAT-scrn-F	ATGTTGGAAGAATGTTAAATGAA	Screening for S-TIP37 mutants carrying the proCAT cassette between gp45 and gp46 (region 45.5)
proCAT-scrn-R	TCATTGCCATTCTAAATTCTG
gp45.5-scrn-F	CTTGTAGTGCCTCCTAGCGA
gp45.5-scrn-R	GAACGTGGTCGCAGAGTCT
gp6.5H1-F	AGATCACTGGTACCCAACGCATGATCATTTATCTC	Construction of pREC6.5 by PCR overlapp extension and one-step cloning
gp6.5H1-R	GACGTCTTCTTTGCTATGAGCTCTTCTGGTAACTAAAGGTCGT
gp6.5H2-F	GAGCTCATAGCAAAGAAGACGTCTCCCGCCAAAAATTAGGT
gp6.5H2-R	TAGATTCAGGTACCGGCACCACTACAACTCCAG
gp6.5scrn-F	GAGCTCATAGCAAAGAAGACGTC	Screening for Syn9 mutants with a short deletion between gp6 and gp7 (region 6.5)
gp6.5scrn-R	GACGTCTTCTTTGCTATGAGCTC
pRL-TAG-F	CGGATGCATATGATCAGATCT	pRL-TAG screening primer- Forward
pRL-TAG-R	AGATCTGATCATATGCATCCG	pRR-TAG screening primer- Reverse
DR-TAG1- F	GAGCTCATAGCAAAGAAGACGTC	DR-TAG1 screening primer- Forward
DR-TAG1- R	GACGTCTTCTTTGCTATGAGCTC	DR-TAG1 screening primer- Reverse
Primers used for phage integration assays
Primer name	Sequence (modification)	Use
S-TIP37 IJL-F	AGACCCTCCTGAGACGCTT	Detection of S-TIP37 - Synechococcus WH8109 integration junction (left) by PCR and polony-PCR (pol)
S-TIP37 IJL-F (pol)	(5'- Acrydite) - AGACCCTCCTGAGACGCTT
S-TIP37 IJL-R	CTTGACGTATTTGTTCTCGCTC
S-TIP37 IJR-F	TACCTTCTGCACAATGCTGG	Detection of S-TIP37 - Synechococcus WH8109 integration junction (right)
S-TIP37 IJR-F	AGAGCTGCTACCCGACAAAG
S-TIP37-F	TGTTACTGAAGAGCGTGGTCG	Detection of total S-TIP37 DNA by PCR and polony-PCR (pol)
S-TIP37-F (pol)	(5'- Acrydite) - TGTTACTGAAGAGCGTGGTCG
S-TIP37-R	AGAGCGAGAGCCTTCCTAGTAG
P-SSP7 IJL-F	GGAGGAAAATGCACTTAATCAATTCG	Detection of P-SSP7 - Prochlorococcus MED4 integration junction (left)
P-SSP7 IJL-R	CAAGTGTATGTGTCTACCTATTGG
P-SSP7 IJR-F	GGACGTGCTAACGCCACTATCAATAG	Detection of P-SSP7 - Prochlorococcus MED4 integration junction (right)
P-SSP7 IJR-R	GCATCAATGCTAATTTATCGCTTTTCTTTAGTTCC
P-SSP7-F	CGATTCTTTATGGTCAAAGCGACTTG	Detection of total P-SSP7 DNA with P-SSP7 IJR-R
Probes used for detection in polony-PCR experiments
Probe name	Sequence (modification)	Use
Cy5-DRpr1R	(5'-Cyanin 5) - TGAATGCCGGCCGTCTAGA	detection of S-TIP37 left integration junction amplicon
Cy5-DRp4R	(5'-Cyanin 5) - GGTAAGCACAAGTCCCGCA	detection of S-TIP37 total phage DNA
